# Supplementary material for: Hydrodistillation-Based Essential Oil Extraction and Soda Pulping of Spent Hemp Biomass for Sustainable Fiber Production
Source: Molecules. 2026 Jan 31;31(3):500. doi: 10.3390/molecules31030500 (PMC12899041; doi:10.3390/molecules31030500)
Supplement: Supplementary file 1 [file molecules-31-00500-s001.zip]

Archive with 1 entries (1 files):
- molecules-4068570-supplementary.pdf
